# Supplementary material for: Delaying Effects of Prolactin and Growth Hormone on Aging Processes in Bovine Oocytes Matured In Vitro
Source: Pharmaceuticals (Basel). 2021 Jul 16;14(7):684. doi: 10.3390/ph14070684 (PMC8308928; doi:10.3390/ph14070684)
Supplement: Supplementary file 1 [file pharmaceuticals-14-00684-s001.zip]

Archive with 1 entries (1 files):
- pharmaceuticals-1273420-supplementary.pdf
